# Supplementary material for: Effect of Debittering with Different Solvents and Ultrasound on Carotenoids, Tocopherols, and Phenolics of Lupinus albus Seeds
Source: Antioxidants (Basel). 2022 Dec 16;11(12):2481. doi: 10.3390/antiox11122481 (PMC9774723; doi:10.3390/antiox11122481)
Supplement: Supplementary file 1 [file antioxidants-11-02481-s001.zip]

Archive with 1 entries (1 files):
- antioxidants-2095235-SI.pdf
